# Supplementary material for: Characterization of Constitutional Ring Chromosomes over 37 Years of Experience at a Single-Site Institution
Source: Genes (Basel). 2025 Jun 25;16(7):736. doi: 10.3390/genes16070736 (PMC12295095; doi:10.3390/genes16070736)
Supplement: Supplementary file 1 [file genes-16-00736-s001.zip]

Archive with 2 entries (2 files):
- GGC_rings_060225_sup figs.pdf
- Publication supplemental table S1.xlsx
