# Supplementary material for: Characterization of Constitutional Ring Chromosomes over 37 Years of Experience at a Single-Site Institution
Source: Genes (Basel). 2025 Jun 25;16(7):736. doi: 10.3390/genes16070736 (PMC12295095; doi:10.3390/genes16070736)
Supplement: Supplementary file 1 [file genes-16-00736-s001.zip › Publication supplemental table S1.xlsx]

## Sheet: Sheet1
ID	Specimen	Age	Sex	Testing indication	Karyotype	repeat studies	FISH	CMA	Molecular studies	Mosaic	Inheritance
RC4-1	PB	Pediatric	F	newborn (micrognathia, thin lips, slanted palpebral fissures down, helix abn (NOS), nasal tip abn (NOS), prematurity, congenital heart defect (NOS), then again 6yo female, advanced bone age, preauricular appendage, short philtrum (absent), microcephaly, midface hypoplasia, intellectual disability-severe (consistent with WHS?)	prior study 46,XX,-4,T(4;5)(4;13),+R(4)(P12>Q12; followup study 46,XX,r(4)(p11q21),ins(5)(5;4)(q35.1;p16.2p11),der(13)t(4;13)(q21;p11.2) (G and C)	Y	ish r(4)(wcp4+), ins(5;4)(wcp4+,D4Z1+,D4S96-,wcp5+),der(13)t(4;13)(wcp4+)			N	Unk
RC13-1	PB	Pediatric	M	2.1 yo Male dd, speech delay, microcephaly, café au lait spots, involuntary gait/movement (NOS), sloping forehead, dysmorphic facies, clinodactyly-fifth finger, prenatal toxin/drugs (NOS)	46,XY,r(13)(p11.2q34)		ish r(13)(D13S1825-) (Aquarius)	arr[hg19] 13q33.3q34(109,359,875-115,107,733)x1 (Cytoscan)		N	Maternal exclusion ktype (short study)
RC13-2	PB	Adult	F	female, 39.7 yo intellectual disability-mild, tonic-clonic (grand mal) seizure, depression	46,XX,r(13)(p11.2q34)		ish 22q11.2(D22S75x2)			N	Unk
RC13-3	PB	Pediatric	M	newborn male , with hypotonia and microcephaly	46,XY,r(13)(p11.1q32)[28]/46,XY,dic r(13)(p11.1q32)[2]					Y	Unk
RC13-4	AF/placental biopsy	Fetus-stillborn	F	23.2 yo female, Abn U/S (not NTD), cystic hygroma AF-AFP at risk AChE negative, triple screen negative, 2nd pregnancy, 17.4 weeks, affected by holoprosencephaly and MCA 23 weeks GA, TOF, hypoplastic external genitalia (female), cystic hygroma, thumb a/hypoplasia, renal a/hypogenesis, choanal atresia, lung a/hypoplasia, ectopic anus	45,XX,-13[4]/46,XX,r(13)[26]; same in both amnio and placental biopsy 45,XX,-13[2]/46,XX,r(13)[28]	Y	nuc ish Xcen(DXZ1x2),Ycen(DYZ3-),13q14(RB-1x2),18cen(D18Z1x2),21q22.13q22.2(D21S259x2,D21S341x2, D21S342x2)			Y	De novo
RC14-1	PB	Adult	F	23.7 yo female . intellectual disability-moderate and seizures, palpebral fissure abn (NOS), seizures (NOS), hyperpig macule.	46,XX,r(14)(p12q32.3)[25]/45,XX,-14[4]			Gain of 6p24.3 Loss of 14q32.33 hg18 Affymetrix Genome-wide Human SNP 6.0 Array Chr 6: 8,167,502-8,432,912 265 kb gain and Chr14: 105,891,777-106,356,482 4.7 Mb loss (gene poor) liftover to hg19 chr14:106820732-107285437	FMR1 status normal range	Y	Unk
RC14-2	POC	Fetus-POC	F	27.5 yo female	46,XX,r(14)(p13q32)[12]/46,XX[7] (G and Agnor) single cell with rob translocation (14;14) and broken					Y	De novo
RC14-3	PB	Pediatric	F	seizure disorder 0.7 years old female.	46,XX,r(14)(p13q32.3)			14q32.33 deletion and identified as a de novo change Affymetrix CytoScan HD microarray Chr14: 104,714,266-107,285,437 Estimated Size: 2.57 Mb Hg19		N	De novo
RC15-1	Fetal tissue	Fetus-POC	F	34.8 year old female.	46,XX,r(15)(p13q26)					N	De novo
RC18-1	PB	Pediatric	F	5.8 year old DD, female,affected by ring autosomes, intellectual disability-moderate, flat midface, slanted palpebral fissures-up, low nasal bridge depressed, hypoplastic alae nasi, flat midface, attached earlobes, heart murmur, short stature, telecanthus	46,XX,r(18)(p11.3q23)					N	Unk
RC18-2	PB	Pediatric	F	5.8 yo female, ptosis of eyelid, eye (NOS), slanted palpebral fissures (up), protruding ears (lop ears), oral/mouth anomaly/saliva (NOS), hearing loss/impairment, DD	46,XX,r(18)(p11.2q23)[26]/46,XX,del(18)(p11.2)[24]				FMR1 status normal range, abnormal MLPA 18p	Y	Unk
RC18-3	PB	Pediatric	M	1 year old male, FTT, cleft palate	46,XY,r(18)(p11.3q23)[22]/45,XY,-18[2]/46,XY[26]					Y	Unk
RC18-4	PB	Pediatric	F	10.5 yo female, dd, short stature, balance and coordination problems, large lobes, low set ears, sloping forehead, upslanted palpebral fissures, brachydactyly, camptodactyly, long facies, midface hypoplasia, retrognathia, down turning corners of mouth	46,XX,r(18)(p11.31q22.1)[17]/45,XX,-18[3]			arr[hg19] 18p11.32p11.31(136,226-4,002,983)x1,18q22.1q23(64,123,586-78,014,123)x1,22q11.22(23,063,020-23,258,369)x4 cytoscan hd		Y	Maternal exclusion qpcr
RC21-1	PB	Pediatric	M	12.5 yo male , dolichocephaly, intellectual disability-mild, attention problems, small earlobes, pes planus, midface hypoplasia, family history of ID, high arched palate, large nose, affected by ring autosome,	46,XY,r(21)(p13q22)				FMR1 status normal range	N	Unk
RC21-2	PB	Pediatric	M	newborn male, holoprocencephaly, pulmonary hypertension	mos 46,XY,r[21]/45,XY,-21[9]			arr[GRCh37] 21q11.2q22.3(14386013_48097372)x1~2, 21q22.11q22.12(32961622_37445739)x2~3,21q22.3(42933646_43522650)x2~3, 21q22.3(44101736_48097372)x1 (Cytoscan HD)		Y	Maternal exclusion
RC21-3	PB	Pediatric	M	3.4 year male with Speech delay and hearing impairment, hyperactivity, delayed development, expressive speech delay/disorder, epicathal folds, slanted palpebral fissures up, midface hypoplasia, thin nails	46,XY,r(21)(p13q22) (G; C; AgNor)		ish r(21)(tel21x2) AND ish 22qter(N85A3x2) CytoCell	arr 3p23(31,741,020-32,015,875)x1,21q22.13q22.3(37,855,331-48,097,372)x3 (hg19 cytoscan HD) and OGT targeted array shows gain 21q22.13q22.3(36,963,586-46,761,795) (OGT 105k)(hg18)	qPCR confirmed 3p deletion and maternal transmission excluded, Maternal exclusion for ring; PWS/AS methylation negative, Subtelomere/MLPA supportive for ring (gain 21q subtel) and MLPA 21q loss and 21q duplication 21q tel and AML/ETO	N	Maternal exclusion
RC21-4	PB	Pediatric	M	8.6 yo male, Dysmorphic features, delayed development. Findings: coloboma, protruding ears (lop ears), cupped ears, microcephaly, ID-moderate, Thin underweight, hyperreflexia, hypertonia	46,XY,r(21)(p11.2q22)			A copy number loss of 21q22.13qter (9.65 Mb) was detected by targeted genomic microarray analysis using OGT oligonucleotide microarray (105k)(hg18)		N	Unk
RC22-1	PB	Adult	F	41.4 yrs; 61.9 yo female with intellectual disability and seizure disorder,	46,XX,r(22)(p13q13.3) (G, C, Agnor)		ish r(22)(p13q13.3)(D22S75x2) (oncor) and ish r(22)(TEL22q-) (Vysis)			N	Unk
RC22-2	PB	Adult	F	35 yo female intellectual disability-profound, dysmorphic facies, obesity, microcephaly, madelung deformity, sloping forehead, midface hypoplasia, slanted palpebral fissures up, sparse (absent) eyebrows, cataract	46,XX,r(22)(p13q13)				FMR1 status normal range	N	Unk
RC22-3	PB	Adult	F	35.5 yo female with intellectual disability-severe, affected by neurofibromatosis (AD), flat midface, micrognathia, attached earlobes	46,XX,r(22)		ish r(22)(p13q13)(ARSA-)			N	Unk
RC22-4	PB	Pediatric	F	7 year old female. Midface hypoplasia, fine and gross motor incoordination, thin finger nails. Significant speech hard to understand, Digeorge	46,XX,r(22)(p11.2q13.3)[13]/46,XX[8]		ish del(22)(qter)(N85A3-)[9]/22qter(N85A3x2)[6] and ish r(22)(p11.2q13.3)(MS607-,ACR-,D22S1726-)[5]/22q13.3(MS607x2,ACRx2,D22S1726x2)[5] ish Xpter(DXYS129x2),Xqter(Cdy 16c07x2),1ptel(CEB108x2),1qtel(D1S3738x2,D1S3739x2,yRM2123x2), 2ptel(yRM1051x2),2qtel(D2S447x2),3ptel(D3S4559x2),3qtel(D3S4560x2),4ptel(GS10K2x2),4qtel(D4S2930x2),5ptel(C84C11x2),5qtel(GS35o8x2,5QTEL70x2),6ptel(6PTEL48x2),6qtel(yRM…			Y	Paternal exclusion
RC22-5	PB	Adult	M	male 25 yr old	46,XY,r(22)(p11.2q13)[5]/46,XY[58]			array negative likely due to low-level mosaicism for ring		Y	De novo
RC22-6	PB	Pediatric	F	1.8 year old female, delayed development, syndactyly, hooded eyelids	46,XX,r(22)(p13q13)			arr 22q13.33(49,577,136-51,197,725)x1 Cytoscan hg19 includes PMS		N	De novo
RC22-7	PB	Adult	F	63 year old female, nose (NOS), intellectual disability, sunken/recessed eyes, small palpebral fissures, synophyrs, macrotia, camptodactyly	46,XX,r(22)		ish r(22)(p13q13.3)(D22S39-)			N	Unk
RC22-8	PB	Pediatric	F	4 yo female	46,XX,r(22)(p11.2q13.3)			deletion 22q13.31 custom OGT array (45,830,477-49,670,521) 3.84Mb		N	De novo
RC22-9	PB	Adult	F	22.4 yo female with hypopig macule, heart murmur, assymetric facies, intellectual disability-moderate	46,XX,inv(9),inv(9),r(22)(p13q13)				FMR1 status normal range	N	Unk
RC22-10	CVS	Fetus	F	38 yr old female AMA, AFP normal, 16.1 weeks, prior pregnancy normal male,	46,XX,r(22)					N	Unk
RC22-11	PB	Adult	F	18 yo female	46,XX,r(22)(p13q13.3)			deletion of 22q13.2 arr 22q13.2(42,529,330-49,591,415)x1 (Custom OGT array hg18) 7.6 Mb		N	Unk
RC22-12	AF AND PB	Fetus AND Pediatric	F	18 yo female quad screen negative, prenatal screen risk down syndrome AF-AFP/newborn female with congenital aberrations	46,XX,r(22)(p13q13.3)[5]/46,XX[16] neonate 46,XX,del(22)(q13)[1]/46,XX[50]	Y	ish 22qtel(TEL22qx1)[31/100] and ish del(22)(qter)(N85A3-)[2/25].nuc ish 22qter(N85A3x1)[6/282] neonate		CF negative	Y	Unk
RC22-13	PB	Pediatric	M	male 4 yo	46,XY,r(22)(p11.2q13.3)			duplication of 22q13.2q13.31 (41233663-43581853) 2.34 Mb deletion of 22q13.31qter custom OGT array hg18 (43581853-49691432) 6.1Mb		N	Paternal exclusion
RC22-14	PB	Pediatric	F	3 year old female studied for 22q13 deletion	46,XX,r(22)(p13q13.3)			22q13.31 to terminal end 4.4 Mb (45264205-49691432) hg18		N	Unk
RCX-1	PB	Pediatric	F	6.7 year old female , possible turners syndrome, short stature, hyperconvex nails, sacral dimple, unfurled helices, epicanthal folds, upslanted palpebral fissures, cubitus valgus, metacarpal hypoplasia, acanthosis nigricans, growth hormone supplementation which was discontinued. mild vision issues, bilateral knee dislocations, tanner stage IV pubic hair,	45,X[48]/46,X,r(X)(p22.2q25)[2]					Y	Unk
RCX-2	PB	Adult	F	40 yo female, rule out mosaicism 45,X/46,XX or XY, diagnosed with mosaic turner at young age, aberrant right subclavian artery CT scan discovered incidentally, hyperlipidemia, insomnia, premature menopause in early 20s due to Turners	45,X[29]/46,X,r(X)(p22.33q28)[3]					Y	Unk
RCX-3	PB	Pediatric	F	3.3 yrs old female , with intellectual disability, epicanthal folds, fifth finger a/hypoplasia, palmar line, short stature, delayed developmental, slanted palpebral fissue-up, ptosis of eyelid,	initial study: 100 cells 45,X[81]/45,X,-21,+i(21)[8]/46,X,-21,+i(21),+ring or frag[10]/47,X,-21,+i(21),+ring,+frag[1] followup study: 45,X[46]/46,X,r(X),i(21)(q10)[4]	Y	ish r(X)(DXZ1+) and ish i(21)(q10)(D21S259x2,D21S341x2,D21S342x2)		Y DNA studies negative	Y	Unk
RCX-4	PB	Pediatric	F	5 yo female with Turner syndrome, short stature, hypothyroidism, intellectual disability-unk, everted eyelid, palpebral fissure long, synophyrs, arched eyebrows	initial study 45,X[19]/46,X,r(X)[13] followup study: 45,X[20]/46,X,r(X)[10]	Y				Y	Unk
RCX-5	PB	Pediatric	F	1 yo female with short stature, failure to thrive, undergrowth, sga, Turner	45,X[36]/46,X,r(X)(p22.33q26)[14]			X array OGT inconclusive due to poor QC	CF negative	Y	Unk
RCX-6	PB	Pediatric	F	nb female, concern for 45,X mosaicism abnormal sex chromosomes	46,X,+r[27]/45,X[21]		failed	arr[GRCh37] Xp22.33q28(168546_155233731)x1, Xp11.22q21.1(54451535_55362265x2~3;55362265_81313410x1~2)	a highly skewed X-inactivation pattern	Y	Unk
RCX-7	PB	Pediatric	F	12 yr old female, rule out chromosomal abnormality,	45,X[10]/46,X,+r[20]		ish r(X)(wcpX+)			Y	Unk
RCY-1	PB	Pediatric	M	1 yo male with bifid uvula, submucous cleft palate, ring chromosome Y syndrome,	46,X,r(Y)(p11.32;q11.21)[47]/45,X[5]			arr[GRCh37] Xp22.33 or Yp11.32(60425_1803220 or 10425_1753220)x1,Yq11.21q12(13686953_28817636)x0,Xq28 or Yq12(154933612_155236204 or 59036618_59339210)x1		Y	De novo
RCX;Y-1	AF	Fetus	F fetus	30 yo female, outside, AFP not elevated. NIPT high risk for monosomy X. GA 16 weeks. Female fetus.	mos 46,X,der(Y)r(Y;X)(p11.32q11.221;p22.33p22.2)[27]/45,X[23] (G)		nuc ish (DXZ1x1,DYZ3x0)[39/75],(DXZ1x1,DYZ3x1)[36/75],(RB-1,D21S259/D21S341/D21S342)x2[50/50] (Vysis)	arr[GRCh37] Xp22.33p22.2(2700157_13658140)x1~2,Yp11.32q11.221(1_16872345)x0~1,Yq11.221q11.23(16872345_28805547)x0 (cultures-GDA)		Y	Unk
